# Supplementary material for: Cardiorespiratory Fitness Mediates Cognitive Performance in Chronic Heart Failure Patients and Heart Transplant Recipients
Source: Int J Environ Res Public Health. 2020 Nov 19;17(22):8591. doi: 10.3390/ijerph17228591 (PMC7699401; doi:10.3390/ijerph17228591)
Supplement: Supplementary file 1 [file ijerph-17-08591-s001.zip]

Archive with 3 entries (3 files):
- Fig S1.TIF
- Fig S2.TIF
- ijerph-970955-tables.docx
